# Supplementary material for: Astrocyte plasticity in mice ensures continued endfoot coverage of cerebral blood vessels following injury and declines with age
Source: Nat Commun. 2022 Apr 4;13:1794. doi: 10.1038/s41467-022-29475-2 (PMC8980042; doi:10.1038/s41467-022-29475-2)
Supplement: Supplementary file 7 — Source Data [file 41467_2022_29475_MOESM7_ESM.xlsx]

## Sheet: Figure 1f
Pre-ablation	Endfoot Retraction
81.875	90.794
101.255	166.023
54.93	173.974
80.103	95.401
33.705	32.47
27.559	32.709

## Sheet: Figure 2h
	Replacement			Original			Negative Control
Seconds	ΔF/F (%)			ΔF/F (%)			ΔF/F (%)
0	7.36851	9.88818	5	23.5857	20.8477	5	37.68	34.514	5
3	6.86631	13.6729	5	11.8927	20.206	5	38.5174	26.6965	5
6	-15.5609	11.1913	5	20.6856	12.0482	5	65.6794	43.4868	5
9	-0.66549	8.71948	5	11.6246	5.64498	5	41.2344	31.898	5
12	6.46431	13.1979	5	9.95619	12.0218	5	7.2656	12.7438	5
15	-5.90309	8.11854	5	-1.02392	8.92714	5	38.727	13.8498	5
18	-9.98369	8.06713	5	9.28236	11.9877	5	40.3818	14.2118	5
21	-4.79929	8.90593	5	6.35285	6.17822	5	10.4918	8.39975	5
24	6.41891	7.84803	5	2.79296	3.58996	5	10.6044	14.7476	5
27	11.6453	8.51364	5	-1.22301	2.94856	5	1.182	10.5214	5
30	-6.77889	11.0957	5	-9.56724	6.34086	5	-36.0364	32.3945	5
33	4.64871	2.65152	5	-10.3088	10.8313	5	-9.9638	9.74207	5
36	0.80231	9.82534	5	-9.36993	12.2519	5	-41.2878	13.6249	5
39	-1.74589	8.93579	5	-20.338	14.3154	5	-11.7826	8.13911	5
42	-13.9593	8.26724	5	2.09531	5.2721	5	-22.1976	26.8856	5
45	-3.63089	16.1149	5	1.50892	6.88895	5	-44.1038	16.3307	5
48	7.16091	9.2578	5	-8.32879	7.08239	5	-78.973	31.5347	5
51	19.1141	12.9749	5	-10.2224	9.974	5	-19.1014	30.6372	5
54	-3.48509	8.13604	5	-3.75833	17.4198	5	-1.3114	5.8073	5
57	-3.97689	7.57495	5	-25.6367	17.7176	5	-27.006	38.5892	5
60	184.457	85.4807	5	153.42	83.0739	5	242.406	276.045	5
63	262.618	63.8046	5	203.886	74.1559	5	540.406	354.603	5
66	261.705	58.1173	5	254.646	85.9551	5	660.678	413.159	5
69	287.807	61.8315	5	302.949	105.673	5	585.56	389.203	5
72	318.64	51.2388	5	290.761	83.8643	5	586.441	280.889	5
75	300.958	64.4669	5	307.885	90.4492	5	604.871	310.525	5
78	312.744	71.5992	5	350.525	125.665	5	484.294	276.659	5
81	306.104	54.2042	5	358.962	128.335	5	476.919	243.803	5
84	301.618	60.9948	5	366.522	139.426	5	554.157	270.525	5
87	275.095	49.4098	5	354.78	128.432	5	535.475	219.428	5
90	315.836	36.1117	5	359.277	142.028	5	476.296	168.997	5
93	303.153	40.1184	5	376.64	164.503	5	474.85	198.992	5
96	304.443	34.4251	5	357.188	161.852	5	475.097	187.746	5
99	315.697	45.2605	5	330.685	143.685	5	422.701	181.863	5
102	305.615	21.4531	5	333.646	139.598	5	402.399	130.179	5
105	278.172	49.163	5	338.126	147.609	5	521.149	191.629	5
108	299.757	36.5901	5	344.993	160.11	5	367.356	93.1496	5
111	275.148	44.2312	5	351.433	166.257	5	392.13	122.913	5
114	254.325	60.6428	5	366.172	169.002	5	300.474	105.484	5
117	264.777	38.0286	5	306.997	119.51	5	292.901	133.551	5
120	274.725	50.7746	5	332.991	145.49	5	288.467	117.004	5
123	235.984	70.3679	5	360.652	177.929	5	239.458	142.056	5
126	256.765	62.214	5	317.436	143.479	5	213.452	98.8581	5
129	266.6	53.4427	5	313.788	154.412	5	299.414	73.7935	5
132	268.326	56.4624	5	335.036	156.695	5	253.629	84.0796	5
135	273.902	45.8791	5	334.407	156.311	5	224.418	77.9065	5
138	254.197	53.9399	5	327.331	162.678	5	241.17	88.8856	5
141	208.441	57.104	5	361.997	191.374	5	263.504	87.0023	5
144	281.707	50.0152	5	337.515	158.317	5	207.833	115.111	5
147	289.926	53.9274	5	326.659	145.125	5	209.728	107.085	5
150	241.905	51.089	5	370.389	187.778	5	210.229	119.371	5
153	218.207	58.9168	5	340.583	157.026	5	168.056	131.394	5
156	190.08	85.2645	5	302.162	128.698	5	176.129	109.268	5
159	177.128	86.6274	5	336.205	170.399	5	199.001	105.373	5
162	172.15	104.244	5	287.474	150.713	5	187.975	117.345	5
165	209.922	55.4819	5	313.977	169.319	5	127.323	119.633	5
168	192.961	58.2509	5	248.002	145.606	5	187.926	122.137	5
171	180.672	66.3349	5	308.359	162.27	5	184.68	127.816	5
174	164.941	79.7085	5	324.671	191.715	5	166.569	127.776	5
177	185.025	75.8342	5	311.129	176.763	5	152.842	121.461	5
	Mean	Standard Deviation	n	Mean	Standard Deviation	n	Mean	Standard Deviation	n

## Sheet: Figure 2l
	Replacement			Original			Negative Control
	Mean	Standard Deviation	n	Mean	Standard Deviation	n	Mean	Standard Deviation	n
Seconds	Δ diameter [%]			Δ diameter [%]			Δ diameter [%]
0	-6.97785	5.00876	5	-4.15586	5.56238	5	-3.98509	6.38448	5
3	-3.09664	2.75866	5	-8.99908	6.5013	5	1.39467	4.40716	5
6	1.76322	6.88896	5	-9.33516	8.12007	5	3.34777	1.97262	5
9	-4.83032	3.35937	5	-9.23903	8.35461	5	-1.8792	4.69024	5
12	-4.75834	5.59527	5	0.691886	6.93673	5	-5.54302	3.59748	5
15	2.33151	5.38519	5	-3.21341	5.95011	5	4.98435	3.4348	5
18	3.44292	4.2848	5	5.2143	5.29684	5	-8.17049	3.70912	5
21	5.00898	5.48311	5	15.0242	8.48613	5	-2.77579	3.24002	5
24	1.34095	4.32386	5	-7.86315	11.3018	5	-2.14335	3.4646	5
27	-0.807265	6.42897	5	-0.97287	2.65418	5	-2.62468	3.63833	5
30	1.61883	5.52948	5	-8.28534	4.20217	5	1.90388	1.66316	5
33	5.5448	4.3274	5	11.3889	5.70329	5	0.887491	2.52339	5
36	-2.52563	4.008	5	-2.75384	8.5643	5	4.43686	3.73824	5
39	3.18013	4.49345	5	6.29971	7.30585	5	0.540585	1.82303	5
42	4.68862	3.54027	5	-0.513995	4.46094	5	0.619935	2.29572	5
45	-7.05415	4.98402	5	13.414	8.60534	5	-1.25288	1.69475	5
48	0.453878	7.93095	5	-1.62004	5.41232	5	6.40672	2.90339	5
51	-5.01214	5.25492	5	-5.01126	7.67628	5	-1.66106	2.17861	5
54	-0.719878	6.41033	5	-1.11875	2.37669	5	6.15785	6.4268	5
57	6.40834	6.61128	5	4.01957	3.85852	5	-0.644538	5.65462	5
60	-28.1699	10.9735	5	8.02487	7.17203	5	-1.48678	4.36596	5
63	-23.6716	12.1928	5	5.08719	7.85084	5	-0.976313	1.65267	5
66	-17.4824	10.417	5	8.12831	8.14996	5	0.577629	2.40997	5
69	-17.2718	7.9111	5	-3.5041	9.2584	5	0.228505	6.09222	5
72	-14.1791	11.1129	5	-4.93693	9.01189	5	1.97912	4.66316	5
75	-15.9738	12.0277	5	-1.01039	3.7997	5	8.77498	7.29726	5
78	-17.0065	3.00183	5	-8.6138	6.26695	5	0.909326	1.5925	5
81	-27.7613	9.79313	5	-23.8624	9.93536	5	7.75468	7.40869	5
84	-23.3599	9.21612	5	-43.9761	12.1386	5	-0.803967	2.21732	5
87	-18.694	7.1875	5	-33.2382	13.8607	5	-7.70246	4.72562	5
90	-17.9962	5.98101	5	-39.6437	11.6048	5	-5.84467	4.03593	5
93	-5.72536	4.00247	5	-39.9682	10.6148	5	-15.3303	7.62766	5
96	-12.1323	5.03323	5	-31.4046	8.30362	5	-0.225992	5.89256	5
99	-7.01664	9.08925	5	-37.023	11.3683	5	0.110585	2.81872	5
102	1.4123	8.62704	5	-31.5809	7.44153	5	-8.28741	4.44805	5
105	-11.9574	3.78845	5	-37.5739	9.21503	5	-2.05407	4.12794	5
108	-6.21794	8.38678	5	-43.7369	8.57861	5	-8.10471	4.9421	5
111	3.24722	5.61116	5	-39.289	10.652	5	1.74524	6.10011	5
114	3.51023	9.72747	5	-54.7532	11.3032	5	0.1714	5.93663	5
117	7.88495	8.83745	5	-49.4056	9.93056	5	0.983191	5.90987	5
120	14.0826	7.01314	5	-33.7137	8.71403	5	1.84911	5.766	5
123	5.85989	7.09116	5	-30.5913	7.62818	5	-6.94244	4.19869	5
126	12.1892	11.5046	5	-31.3607	8.69368	5	-4.25789	3.97533	5
129	2.8491	9.71294	5	-29.8957	6.41205	5	-6.76581	3.30248	5
132	3.97875	4.0484	5	-19.7704	12.077	5	-1.68892	2.87913	5
135	0.440582	6.40651	5	-8.24527	8.71121	5	-6.08018	3.06185	5
138	3.20299	12.0967	5	-12.646	7.73213	5	0.261703	3.10447	5
141	1.07749	3.97694	5	-12.0363	7.5533	5	-1.61522	2.97506	5
144	3.82744	5.29439	5	-12.9845	5.44294	5	-6.24314	2.57441	5
147	-0.11191	3.95959	5	4.11426	7.27482	5	-3.26294	2.50756	5
150	-2.21874	2.91548	5	-1.27294	8.7204	5	0.00666033	2.15302	5
153	-1.13105	4.22005	5	5.92801	10.9223	5	-2.18115	5.56416	5
156	-3.44824	2.60462	5	0.428638	4.39201	5	0.647758	4.16045	5
159	-2.49093	7.72774	5	0.906029	9.1226	5	4.4557	6.76857	5
162	-2.26575	5.05129	5	-1.49903	2.50833	5	-2.89284	2.721	5
165	0.297459	6.26484	5	2.0963	8.67094	5	-2.19601	3.02314	5
168	4.16675	2.21363	5	5.06846	13.8415	5	-4.15973	4.86605	5
171	4.21391	2.21059	5	-2.30851	10.9981	5	0.0459322	8.52644	5
174	4.57922	6.46267	5	8.49848	10.552	5	2.96017	9.39453	5
177	6.51297	6.92645	5	0.613502	4.36579	5	-9.65286	3.2323	5

## Sheet: Figure 2p
Maximal Calcium ΔF/F (%)			Maximal Diameter
Original	Replacement	Negative Control	Original	Replacement	Negative Control
1027.32	385.25	404.038	-65.7178	-20.5263	-17.761
185.297	279.615	244.37	-85.9604	-45.8611	-17.9949
200.439	305.733	489.824	-70.563	-58.0876	-18.6064
150.035	97.2262	655.149	-41.0821	-61.6034	-43.4168
168.846	117.394	154.45	-57.7682	-65.8303	-7.85065

## Sheet: Figure 3g
4-month	12-month
3	1
2	1
3	1
1	1
3	2
1	1
1	1
2	2
1	1
1	1
1	1
3	2
1	1
2	1
1	3
2	2
1	1
3	1
2	2
3	1
1	3
2	1
1	3
2	3
1	1
1	1
1	2
1	3
3	1
1	2
1	2
1	3
1	1
1	1
1	0
1	1
1	0
1	0
1	3
1	2

## Sheet: Figure 3h
4-month	12-month
2	2
1	2
3	0
0	0
2	2
2	1
1	0
2	0
2	3
1	3
1	2
1	0
2	4
1	0
1	0
1	0
1	2
1	0
1	0
0	1
2	1
1	1
2	2
2	2
0	2
1	1
1	1
3	3
2	1
1	1
1	1
2	1
0	1
2	1
2	2
1	1
0	1
0	2
1	1
1	1

## Sheet: Figure 3i
4-month	12-month
1	1
1	1
1	1
1	1
1	1
1	0
1	1
2	0
1	1
1	0
1	1
1	1
1	1
1	1
1	1
1	1
2	2
2	1
1	3
1	1
1	1
1	2
4	2
1	1
1	1
1	1
3	1
1	1
1	1
1	2
1	1
1	3
1	3
4	2
1	2
1	3
1	1
1	2
1	5
1	2

## Sheet: Figure 4e
4-month	12-month
69	0
0	31
34	54
-14	246
-45	95
-147	246

## Sheet: Figure 4f
4-month	12-month
102.183	216.6
96.267	163.633
160.683	177.017
130.883	157.617

## Sheet: Figure 4g
4-month	12-month
69	0
0	31
34	54
-14	246
-45	95
-147	246

[truncated: 19 more sheets: Figure 4h, Figure 4i, Figure 5f, Figure 5g, Figure 5h, Figure 6d, Figure 6g, Supplementary Figure 2d, Supplementary Figure 2j, Supplementary Figure 3d, Supplementary Figure 4h, Supplementary Figure 4i, Supplementary Figure 4j, Supplementary Figure 5d, Supplementary Figure 6h, Supplementary Figure 6i, Supplementary Figure 6j, Supplementary Figure 7f, Supplementary Figure 7j]
